# Supplementary material for: Reductive Treatment of Pt Supported on Ti0.8Sn0.2O2-C Composite: A Route for Modulating the Sn–Pt Interactions
Source: Nanomaterials (Basel). 2023 Aug 3;13(15):2245. doi: 10.3390/nano13152245 (PMC10473237; doi:10.3390/nano13152245)
Supplement: Supplementary file 1 [file nanomaterials-13-02245-s001.zip]

Archive with 1 entries (1 files):
- nanomaterials-2525110-supplementary-final.pdf
